# Supplementary material for: Evaluating the short-term effects of dance on motor and non-motor outcomes in people living with Parkinson’s: A crossover study
Source: PLoS One. 2025 Jul 31;20(7):e0328293. doi: 10.1371/journal.pone.0328293 (PMC12312918; doi:10.1371/journal.pone.0328293)
Supplement: S1 File — Spreadsheet with data included in statistical analyses. (XLSX) [file pone.0328293.s001.xlsx]

## Sheet: Demographics
ID	Age	Gender	Education	Years with PD	Falls past year?	PD Meds	Therapeutic dance?	Dance training?	H&Y	UPDRS III	ABC	HADS	FOG-Q	MoCa
1	61	F	13	4	0	Co-Beneldopa, Madopar, Rotigotine	N	N	1.5	18	51.25	8	4	26
2	53	M	11	3	0	Co-Beneldopa, Co-Beneldopa (SR), Rotigotine	Y	N	3	34	33.125	16	5	27
3	67	M	10	2	0	Co-Beneldopa, Co-Beneldopa (SR), Rotigotine	Y	N	1	19	81.25	10	10	24
4	68	M	16	5	0	Co-Beneldopa, Rasagiline, Ropinirole	Y	N	2	28	81.25	8	8	27
5	66	M	18	10	0	Co-Beneldopa, Rasagiline, Levodopa/Carbidopa, Ropinirole	Y	N	1.5	20	58.125	15	4	29
6	62	F	11	11	0	Co-Beneldopa, Co-Beneldopa (SR)	N	N	3	23	70.625	21	20	28
7	64	F	18	10	1	Co-Beneldopa, Co-Beneldopa (CR), Rasagiline, Pramiperole	N	N	1.5	32	85	10	13	27
8	67	M	18	6	0	Carbidopa/Levodopa, Rasagiline, Ropinirole	Y	N	1	27	95.625	8	5	28
9	72	M	18	3	0	Co-Beneldopa, Co-Beneldopa (SR)	Y	N	3	49	79.375	8	10	27
10	70	F	20	31	1	Carbidopa/Levodopa, Selegiline, Amantadine, Rotigotine	N	N	4	66	53.125	10	12	23
11	79	M	18	12	0	None	Y	Y	3	30	73.75	4	10	28
12	71	F	13	1	0	Rotigotine	N	Y	1.5	25	85.625	9	11	25
13	84	F	7	0.2	0	Co-Beneldopa	N	N	3	50	79.375	5	4	24
14	61	F	12	2	2	Carbidopa/Levodopa	N	N	2	42	50.625	13	3	23
16	66	M	23	3	0	Co-Beneldopa, Rasagiline	N	N	1	38	91.875	8	2	26
17	77	M	12	9	3	Co-Beneldopa, Co-Beneldopa (CR), Rasiligine, Rotigotine	Y	N	3	32	66.25	8	2	30
18	73	M	20	8	0	Carbidopa/levidopa, Rasagiline, Ropinirole	N	Y	1.5	26	59.375	13	19	23
19	71	M	11	4	0	None	N	N	1.5	52	96.875	5	7	28
20	75	M	13	16	1	Co-Beneldopa, Co-Beneldopa (CR), Ropinirole, Carbidopa/levodopa	Y	N	2.5	59	47.5	10	13	25
21	66	F	11	0.2	0	Co-Beneldopa	N	N	1	9	84.375	15	2	28

## Sheet: Pre-post data
ID	TrailA_preL	TrailA_postL	TrailB_preL	TrailB_postL	FEPP1_preL	FEPP1_postL	FEPU1_preL	FEPU1_postL	FEPP2_preL	FEPP2_postL	FEPU2_preL	FEPU2_postL	FEPP_preL_M	FEPP_postL_M	FEPU_preL_M	FEPU_postL_M	Fatigue_preL	Fatigue_postL	Energy_preL	Energy_postL	Depressed_preL	Depressed_postL	Anxious_preL	Anxious_postL	Concentration_preL	Concentration_postL	Movement_preL	Movement_postL	BPST_Level_preL	BPST_Level_postL	BPST_Span_preL	BPST_Span_postL	BPST_Trials_preL	BPST_Trials_postL	10MTWT_Time_preL	10MTWT_Time_postL	10MTWT_steps_preL	10MTWT_steps_postL	360R_Time_preL	360R_time_postL	360R_steps_preL	360R_steps_postL	360L_time_preL	360L_time_postL	360L_steps_preL	360L_steps_postL	TUG_preL	TUG_postL	DTTUG_preL
1	18.027	15.07	33.094	48.053	6	8	6	10	6	9	6	9	6	8.5	6	9.5	2	1	7	8	1	1	3	1	3	3	5	1	3	3	4	4	6	5	4.05833	4.06667	9.33333	10	2.543	2.0105	6	6	2.048	1.563	6	6	9.0415	8.528	12.033
2	37.02	36.043	118.095	74.024	6	5	5	6	6	6	6	6	6	5.5	5.5	6	2	4	7	3	1	2	1	2	2	1	3	3	3	3	4	4	6	5	6.03733	6.00767	13.6667	12.6667	6.027	7.025	15.5	17.5	5.598	6.061	16.5	17.5	12.89	11.059	15.92
3	30	27.071	83	78.05	6	8	7	6	7	9	5	7	6.5	8.5	6	6.5	5	3	5	7	5	2	6	2	5	4	5	4	1	3	2	4	2	4	4.061	4.05367	10	10	3.036	3.062	8	8.5	3.033	2.558	7	7	10.052	9.052	11.048
4	20.016	16.066	33.009	51.073	10	8	9	10	11	10	10	10	10.5	9	9.5	10	4	9	7	5	1	1	1	1	3	6	4	4	2	3	3	4	4	5	4.02967	4.03933	9	9.33333	4.012	4.0205	8.5	8	4.049	3.06	7.5	6	8.561	9.039	9.038
5	25.034	26.02	55.081	49.039	7	8	9	9	8	9	8	9	7.5	8.5	8.5	9	6	4	5	5	4	2	3	2	7	6	5	5	4	4	5	5	8	7	4.705	5.014	10	10	3.5465	3.0755	7	7	3.086	4.0075	6.5	7.5	10.538	10.55	12.084
6	23.009	18.07	148.001	56.081	9	12	7	12	11	11	9	9	10	11.5	8	10.5	1	1	10	10	1	1	1	1	1	1	1	1	2	2	3	3	4	4	4.071	4.05233	9	11	2.026	2.061	6.5	6	2.015	2.0295	6	6	7.034	6.5665	8.087
7	36.012	50.047	188.075	130.045	11	9	9	10	9	9	10	9	10	9	9.5	9.5	3	3	7	7	3	2	3	3	3	2	3	3	2	2	3	3	3	3	5.35467	4.381	11.3333	10.6667	3.042	3.531	6.5	7	2.546	3.0195	6	7	9.566	9.5275	14.06
8	42.075	26.07	123.042	77.017	8	9	6	8	8	9	7	6	8	9	6.5	7		5		5		3		3		5		4	3	4	4	5	5	6	5.041	5.08267	10	10.6667	3.53	3.073	9	9.5	2.5545	3.572	9	10.5	11.065	10.057	15.023
9	38.017	32.009	108.041	52.004	7	8	6	7	7	7	7	7	7	7.5	6.5	7		3		5		2		2		4		7	3	2	4	3	7	3	4.39467	4.04167	9.33333	9	3.0345	3.0425	7.5	8	3.553	3.0515	9	8.5	9.5735	9.0415	12.053
10	111.097	83.007	216.016	185.073	4	3	4	4	5	5	3	3	4.5	4	3.5	3.5		3		5		2		3		2		6	2	2	3	3	3	4	5.37533	5.716	13	12.3333	5.0375	5.047	13	9.5	5.021	4.5525	11.5	9.5	14.0515	12.067	15.069
11	41.075	35.066	105.069	86.087	5	5	6	7	6	8	6	9	5.5	6.5	6	8		3		3		3		2		3		3	3	2	4	3	5	4	9.719	7.38533	16	14	6.098	6.549	11	11	7.043	6.5645	12	11.5	14.0535	11.061	16.087
12	33.099	31.017	126.042	86.036	7	6	6	6	7	6	7	6	7	6	6.5	6	2	2	7	9	1	1	3	1	7	8	3	2	3	2	4	3	5	4	5.01933	5.05533	10	10.3333	3.017	3.5365	6	6.5	3.03	3.077	7	7	11.077	11.5325	14.099
14	26.092	22.02	67.066	72.011	6	7	6	7	6	6	7	6	6	6.5	6.5	6.5	5	4	6	7	2	2	4	3	4	5	5	2	3	3	4	4	6	5	5.068	5.027	12.3333	11.6667	4.556	4.0695	10	9.5	5.5235	5.0785	10.5	9.5	11.054	11.0505	18.066
16	13.006	15.016	23.048	27.063	5	5	5	5	5	5	5	5	5	5	5	5	2	2	6	6	1	1	1	1	3	2	3	2	4	5	5	6	7	7	4.38767	4.39667	9.66667	10	4.0405	4.554	9	10	4.067	4.55	9	10	9.071	9.5565	12.045
17	37.002	34.054	72.004	77.073	4	6	6	7	6	6	6	7	5	6	6	7	3	7	8	8	1	1	5	1	6	7	3	4	3	3	4	4	4	5	5.03967	4.40367	10.3333	10.3333	6.049	5.03	12	10	7.5735	5.5585	17.5	11	14.5525	13.557	19.018
18	51.049	52.067	148.093	126	5	6	6	5	6	5	6	5	5.5	5.5	6	5	9	8	2	3	6	5	6	5	4	7	9	6
19	55.071	39.062	212.097	96.024	7	7	6	7	9	8	7	7	8	7.5	6.5	7	1	1	10	10	1	1	3	2	1	2	3	4	2	3	3	4	3	4	4.013	4.01767	9	9	3.088	3.541	8.5	9	3.545	3.0815	8	8	8.0865	9.0135	12.022
20	56.084	65.027	110.07	192.081	4	5	5	5	3	5	5	5	3.5	5	5	5	8	3	6	6	1	1	1	1	4	5	5	7	2	2	3	3	3	4	4.07333	5.04233	11	12	3.053	3.568	7	9	3.049	3.542	7	10	10.5485	10.5375	13.052
21	35.077	23.046	85.044	54.091	6	5	8	8	6	7	8	9	6	6	8	8.5	4	6	6	4	1	1	4	2	2	4	5	4	2	3	3	4	3	4	5.01267	4.4	10.6667	10.6667	5.0535	4.053	10	8.5	7.547	6.013	11.5	11	11.0395	11.0555	11.054
[truncated: 55 more columns]

## Sheet: abbreviations
List of abbreviations
10MWT: 10 Meter Walk Test
360R/L: 360 Degree Turn Test (Right/Left)
6MWT: Six Minute Walk Test
ABC: Activities Specific Balance Confidence Scale
ADL: Activities of Daily Living
ANOVA: Analysis of Variance
BBS: Berg Balance Scale
BDI-II: Beck Depression Inventory
BPST: Body Position Spatial Task
BSE: Body Self Efficacy Scale
CINAHL: Cumulative Index to Nursing and Allied Health Literature
COREQ: Consolidated criteria for reporting qualitative studies 32-item checklist
DBS: Deep brain stimulation
DMT: Dance/movement therapy
DS: Digit Span
DSST: Digit Symbol Substitution Test
DT-TUG: Dual-task Timed Up and Go Test
EMG: Electromyography
FAB: Fullerton Advanced Balance Scale
FEP: Fist-edge-palm Test
FES-I: Falls Efficacy Scale International
FOG-Q: Freezing of Gait Questionnaire
FTSST: Five Times Sit-to-Stand Test
GFI: Gait Fatigue Index
H&Y: Hoehn and Yahr Scale
HADS: Hospital Anxiety and Depression Scale
IPA: Interpretive Phenomenological Analysis
IQR: Interquartile range
ITT: Intention to treat
M: Mean
M/S: Meters per second
MD: Mean difference
MDS-UPDRS I: Movement Disorder Society United Parkinson’s Disease Rating Scale of Non-
Motor Aspects of Experiences of Daily Living
MDS-UPDRS II: Movement Disorder Society United Parkinson’s Disease Rating Scale of Motor
Aspects of Experiences of Daily Living
MDS-UPDRS III: Movement Disorder Society United Parkinson’s Disease Rating Scale Motor
Subscale
MeSH: Medical Subject Headings
MID: Minimally important difference
MoCa: Montreal Cognitive Assessment
MS: Multiple Sclerosis
OLS: One Leg Stance Test
PAR: Participatory Action Research
PD: Parkinson’s disease
PDQ-39: Parkinson’s Disease Questionnaire
PDQL: Parkinson’s Disease Quality of Life Questionnaire
PFS-16: Parkinson’s Disease Fatigue Scale
PHQ-9: Patient Health Questionnaire
PPI: Patient and public involvement
QOL: Quality of life
QOLS: Oregon Health & Sciences University Quality of Life Scale
QUB: Queen’s University Belfast
RCT: Randomized controlled trial
RDM: ReDiscoverMe
RSN: Research Support Network
SD: Standard deviation
Sec: Seconds
SI: Summary Index
SMD: Standardized mean difference
SOT: Sensory Organization Test
SRT: Sit and Reach Test
Trails A&B: Trail Making Tests A and B
TS: Tandem Stance Test
TUG: Timed Up and Go Test
VAS: Visual Analogue Scale
